# Supplementary material for: An Ionic Liquid Electrolyte Additive for High-Performance Lithium–Sulfur Batteries
Source: Materials (Basel). 2023 Dec 4;16(23):7504. doi: 10.3390/ma16237504 (PMC10707666; doi:10.3390/ma16237504)
Supplement: Supplementary file 1 [file materials-16-07504-s001.zip]

Archive with 1 entries (1 files):
- materials-2729206-supplementary.pdf
